# Supplementary material for: High Stability of the Epigenome in Drosophila Interspecific Hybrids
Source: Genome Biol Evol. 2022 Feb 10;14(2):evac024. doi: 10.1093/gbe/evac024 (PMC8872975; doi:10.1093/gbe/evac024)
Supplement: evac024_Supplementary_Data [file evac024_supplementary_data.zip]

Archive with 4 entries (4 files):
- Supplementary file 1.xlsx
- Supplementary file 2.xlsx
- Supplementary file 3.pdf
- Supplementary file 4.xlsx
