# Supplementary material for: High Stability of the Epigenome in Drosophila Interspecific Hybrids
Source: Genome Biol Evol. 2022 Feb 10;14(2):evac024. doi: 10.1093/gbe/evac024 (PMC8872975; doi:10.1093/gbe/evac024)
Supplement: evac024_Supplementary_Data [file evac024_supplementary_data.zip › Supplementary file 1.xlsx]

## Sheet: Table S1
	Table S1: Differences in expression between the parental species D. buzzati vs D. koepferae
	Percentage of differentially expressed genes and TE families between the parental species
		Total	More expressed in D. buzzatii than in D. koepferae	More expressed in D. koepferae than in D. buzzatii	Total of differentially expressed	% of differentially expressed
	Genes	13621	384	422	806	5.91733
	TE families	658	101	94	195	29.6353

## Sheet: Table S2
	Table S2. Two Proportion Z-Test						Significance: *p < 0.05
	Comparison of the number of differentially expressed genes and TE families in hybrids vs each parental species
		Hybrids in comparison to	Differentially expressed	Total	Proportions	Total proportion	Z-score	Associated p-value:
	Genes	D. buzzatii	623	13621	0.0457382	0.0428383	2.36374	1.81E-02 *
		D. koepferae	544	13621	0.0399383
	TE families	D. buzzatii	151	658	0.229483	0.235562	0.519683	0.603342
		D. koepferae	159	658	0.241641

## Sheet: Table S3
	Table S3. ChiSquare							Significance: ***p < 0.001
	Comparison of the number of differentially expressed (DE) genes in each chromosome in hybrids vs the parental species, and TE families per order
			Chromosome	Observed DE genes	Expected frequency	Expected DE genes	χ²	Associated p-value	Adjusted p-value (FDR)				Chromosome (all chromosomes excluding the Chr 6)	Observed DE genes	Expected frequency	Expected DE genes	χ²	Associated p-value	Adjusted p-value (FDR)
	Genes	D. buzzatii	Chr 2	120	20.69	128.899	0.614334	3.8e-05	3.80E-05 ***		Genes	D. buzzatii	Chr 2	120	20.69	128.899	0.614334	0.160023	0.320046
			Chr 3	113	17.19	107.094	0.325737						Chr 3	113	17.19	107.094	0.325737
			Chr 4	100	18.27	113.822	1.6785						Chr 4	100	18.27	113.822	1.6785
			Chr 5	108	18.6	115.878	0.535588						Chr 5	108	18.6	115.878	0.535588
			Chr 6	12	0.54	3.3642	22.1678						Chr X	102	16.34	101.798	0.000400039
			Chr X	102	16.34	101.798	0.000400039						Unknown	68	8.38	52.2074	4.77722
			Unknown	68	8.38	52.2074	4.77722						Total	611	-	619.698	7.93178
			Total	623	-	623.062	30.0996					D. koepferae	Chr 2	100	20.69	112.554	1.40016	0.44306	0.44306
		D. koepferae	Chr 2	100	20.69	112.554	1.40016	1.2e-05	2.40E-05 ***				Chr 3	105	17.19	93.5136	1.41089
			Chr 3	105	17.19	93.5136	1.41089						Chr 4	90	18.27	99.3888	0.886916
			Chr 4	90	18.27	99.3888	0.886916						Chr 5	97	18.6	101.184	0.17301
			Chr 5	97	18.6	101.184	0.17301						Chr X	88	16.34	88.8896	0.00890305
			Chr 6	12	0.54	2.9376	27.9572						Unknown	52	8.38	45.5872	0.902095
			Chr X	88	16.34	88.8896	0.00890305						Total	532	-	541.117	4.78197
			Unknown	52	8.38	45.5872	0.902095
			Total	544	-	544.054	32.7392
	TE families		Order	Observed DE TE families	Expected frequency	Expected DE TE families	χ²	Associated p-value	Adjusted p-value (FDR)
		D. buzzatii	DNA	39	24.32	36.7232	0.141159	0.16498	0.183241
			LINE	19	18.69	28.2219	3.01338
			LTR	76	46.35	69.9885	0.516344
			RC	9	3.65	5.5115	2.20804
			unknown	8	6.99	10.5549	0.618434
			Total	151	100	151	6.49737
		D. koepferae	DNA	37	24.32	38.6688	0.0720191	0.183241	0.183241
			LINE	23	18.69	29.7171	1.5183
			LTR	81	46.35	73.6965	0.723794
			RC	10	3.65	5.8035	3.03448
			unknown	8	6.99	11.1141	0.872551
			Total	159	100	159	6.22114
		* DE: Differentially expressed

## Sheet: Table S4
	Table S4: Linear Model					Significance: *p < 0.05; **p < 0.01; ***p < 0.001
	Contribution of the epigenome to the gene and TE expression, using a Linear Model with the formula: RNA ~ K4 + K9 + K27 + Input, for each species
		General statistics			Effect of each LM component
		Species	Adjusted r-squared	p-value	Components of LM	Size effect	p-value
	Genes	D. buzzatii	0.6235	< 2.2E-16 ***	Intercept	-1.77289	< 2E-16 ***
					H3K4me3	1.64925	< 2E-16 ***
					H3K9me3	0.49644	1.71E-15 ***
					H3K27me3	-2.46622	< 2E-16 ***
					Input	1.20945	< 2E-16 ***
		D. koepferae	0.6231	< 2.2E-16 ***	Intercept	-1.81641	< 2E-16 ***
					H3K4me3	1.59485	< 2E-16 ***
					H3K9me3	0.34619	4.60E-09 ***
					H3K27me3	-2.24059	< 2E-16 ***
					Input	1.18564	< 2E-16 ***
		Hybrids	0.6275	< 2.2E-16 ***	Intercept	-1.80929	< 2E-16 ***
					H3K4me3	1.74583	< 2E-16 ***
					H3K9me3	0.46686	2.29E-14 ***
					H3K27me3	-2.55624	< 2E-16 ***
					Input	1.22444	< 2E-16 ***
	TE families	D. buzzatii	0.6452	< 2.2E-16 ***	Intercept	-0.2547	0.1178
					H3K4me3	1.5777	< 2E-16 ***
					H3K9me3	-1.0449	9.63E-15 ***
					H3K27me3	0.3836	0.031 *
					Input	-0.2113	0.3577
		D. koepferae	0.7518	< 2.2E-16 ***	Intercept	-0.31002	0.014 *
					H3K4me3	0.96096	2.04E-13 ***
					H3K9me3	-1.14941	< 2E-16 ***
					H3K27me3	-0.32585	0.029 **
					Input	1.30664	< 2E-16 ***
		Hybrids	0.6102	< 2.2E-16 ***	Intercept	-0.2472	0.133
					H3K4me3	1.5296	< 2E-16 ***
					H3K9me3	-1.1555	5.36E-16 ***
					H3K27me3	0.7149	2.27E-04***
					Input	-0.4116	0.089
		* Intercept: expected mean value of Y when all X=0

## Sheet: Table S5
	Table S5. Two Proportion Z-Test								Significance: ***p < 0.001
	Comparison of the number of differentially enriched genes and TE families in hybrids vs each parental species
		Chromatin mark	Hybrids in comparison to	Differentially enriched	Total	Proportions	Total proportion	Z-score	Associated p-value:	Adjusted p-value (FDR)
	Genes	H3K4me3	D. buzzatii	264	13621	0.0193818	0.0238602	4.84336	< 0.00001	3.00E-05 ***
			D. koepferae	386	13621	0.0283386
		H3K9me3	D. buzzatii	191	13621	0.0140225	0.0146098	0.807931	0.419148	0.419148
			D. koepferae	207	13621	0.0151971
		H3K27me3	D. buzzatii	244	13621	0.0179135	0.0210337	3.58887	0.000332	4.98E-04 ***
			D. koepferae	329	13621	0.0241539
	TE families	H3K4me3	D. buzzatii	26	658	0.0395137	0.037234	0.43678	0.662329	0.817315
			D. koepferae	23	658	0.0349544
		H3K9me3	D. buzzatii	10	658	0.0151976	0.0144377	0.23109	0.817315	0.817315
			D. koepferae	9	658	0.0136778
		H3K27me3	D. buzzatii	61	658	0.0927052	0.0790274	1.83921	0.065886	0.197658
			D. koepferae	43	658	0.0653495

## Sheet: Table S6
	Table S6: Differences in enrichment between the parental species D. buzzati vs D. koepferae
	Percentage of differentially enriched genes and TE families between the parental species
		Total	Chromatin mark	More enriched in D. buzzatii than in D. koepferae	More enriched in D. koepferae than in D. buzzatii	Total of differentially enriched	% of differentially enriched
	Genes	13621	H3K4me3	222	118	340	2.49615
			H3K9me3	120	108	228	1.67389
			H3K27me3	214	154	368	2.70171
	TE families	658	H3K4me3	19	17	36	5.47112
			H3K9me3	8	5	13	1.97568
			H3K27me3	36	28	64	9.72644

## Sheet: Table S7
	Table S7. ChiSquare
	Comparison of the number of differentially enriched genes in each chromosome in hybrids vs the parental species, and TE families per order
		Chromatin mark	Hybrids in comparison to	Chromosome	Observed differentially enriched genes	Expected frequency	Expected differentially enriched genes	χ²	Associated p-value	Adjusted p-value (FDR)
	Genes	H3K4me3	D. buzzatii	Chr 2	58	20.69	54.6216	0.208957	0.085036	0.448414
				Chr 3	54	17.19	45.3816	1.63672
				Chr 4	43	18.27	48.2328	0.567709
				Chr 5	35	18.6	49.104	4.05105
				Chr 6	1	0.54	1.4256	0.127059
				Chr X	41	16.34	43.1376	0.105925
				Unknown	32	8.38	22.1232	4.40945
				Total	264	-	264.026	11.1069
			D. koepferae	Chr 2	65	20.69	79.8634	2.76623	0.358423	0.448414
				Chr 3	79	17.19	66.3534	2.41037
				Chr 4	65	18.27	70.5222	0.432413
				Chr 5	72	18.6	71.796	0.000579642
				Chr 6	2	0.54	2.0844	0.00341746
				Chr X	71	16.34	63.0724	0.996424
				Unknown	32	8.38	32.3468	0.00371815
				Total	386	-	386.039	6.61316
		H3K9me3	D. buzzatii	Chr 2	39	20.69	39.5179	0.00678731	0.304521	0.448414
				Chr 3	37	17.19	32.8329	0.528882
				Chr 4	35	18.27	34.8957	0.000311743
				Chr 5	26	18.6	35.526	2.55432
				Chr 6	0	0.54	1.0314	1.0314
				Chr X	31	16.34	31.2094	0.00140497
				Unknown	23	8.38	16.0058	3.05632
				Total	191	-	191.019	7.17942
			D. koepferae	Chr 2	41	20.69	42.8283	0.0780484	0.373678	0.448414
				Chr 3	33	17.19	35.5833	0.187544
				Chr 4	33	18.27	37.8189	0.614026
				Chr 5	33	18.6	38.502	0.786245
				Chr 6	2	0.54	1.1178	0.696258
				Chr X	45	16.34	33.8238	3.69289
				Unknown	20	8.38	17.3466	0.405874
				Total	207	-	207.021	6.46088
		H3K27me3	D. buzzatii	Chr 2	45	20.69	50.4836	0.595636	0.565795	0.565795
				Chr 3	48	17.19	41.9436	0.874507
				Chr 4	36	18.27	44.5788	1.65091
				Chr 5	46	18.6	45.384	0.00836101
				Chr 6	1	0.54	1.3176	0.0765557
				Chr X	42	16.34	39.8696	0.113836
				Unknown	26	8.38	20.4472	1.50796
				Total	244	-	244.024	4.82777
			D. koepferae	Chr 2	74	20.69	68.0701	0.516581	0.179281	0.448414
				Chr 3	59	17.19	56.5551	0.105694
				Chr 4	50	18.27	60.1083	1.69989
				Chr 5	52	18.6	61.194	1.38134
				Chr 6	0	0.54	1.7766	1.7766
				Chr X	57	16.34	53.7586	0.195442
				Unknown	37	8.38	27.5702	3.22526
				Total	329	-	329.033	8.90081
	TE families	Chromatin mark	Hybrids in comparison to	Order	Observed differentially enirched TE families	Expected frequency	Expected differentially enirched TE families	χ²	Associated p-value	Adjusted p-value (FDR)
		H3K4me3	D. buzzatii	DNA	8	24.3161	6.32219	0.445265	0.593906	0.948862
				LINE	3	18.693	4.86018	0.711965
				LTR	14	46.3526	12.0517	0.314976
				RC	0	3.64742	0.948328	0.948328
				unknown	1	6.99088	1.81763	0.367796
				Total	26	-	26	2.78833
			D. koepferae	DNA	4	24.3161	5.59271	0.453575	0.950711	0.950711
				LINE	5	18.693	4.29939	0.114168
				LTR	11	46.3526	10.6611	0.0107735
				RC	1	3.64742	0.838906	0.0309348
				unknown	2	6.99088	1.6079	0.0956154
				Total	23	-	23	0.705066
		H3K9me3	D. buzzatii	DNA	2	24.3161	2.43161	0.0766109	0.762773	0.948862
				LINE	3	18.693	1.8693	0.683935
				LTR	5	46.3526	4.63526	0.028701
				RC	0	3.64742	0.364742	0.364742
				unknown	0	6.99088	0.699088	0.699088
				Total	10	-	10	1.85308
			D. koepferae	DNA	3	24.3161	2.18845	0.30095	0.790718	0.948862
				LINE	1	18.693	1.68237	0.27677
				LTR	5	46.3526	4.17173	0.164447
				RC	0	3.64742	0.328267	0.328267
				unknown	0	6.99088	0.629179	0.629179
				Total	9	-	9	1.69961
		H3K27me3	D. buzzatii	DNA	17	24.3161	14.8328	0.316638	0.092906	0.278718
				LINE	5	18.693	11.4027	3.59519
				LTR	30	46.3526	28.2751	0.105229
				RC	1	3.64742	2.22492	0.674378
				unknown	8	6.99088	4.26444	3.27228
				Total	61	-	61	7.96371
			D. koepferae	DNA	8	24.3161	10.4559	0.576857	0.010493	0.062958
				LINE	8	18.693	8.03799	0.000179589
				LTR	17	46.3526	19.9316	0.431192
				RC	1	3.64742	1.56839	0.205986
				unknown	9	6.99088	3.00608	11.9515
				Total	43	-	43	13.1657

## Sheet: Table S8
	Table S8: Fisher's exact test							Significance: **p < 0.01; ***p < 0.001
	Association between gene and TE family expression changes in hybrids in comparison to the parental species and the corresponding changes in chromatin marks
		Chromatin mark	Hybrids in comparison to	Enrichment	More enriched	Less enriched	Total	p-value	Adjusted p-value (FDR)
	Genes	H3K4me3	D. buzzatii	Overexpressed	2547	2849	5396	0.000178449	5.35E-04 ***
				Underexpressed	2517	3248	5765
				Total	5064	6097	11161
			D. koepferae	Overexpressed	2324	2974	5298	7.10368e-15	4.26E-14 ***
				Underexpressed	3004	2859	5863
				Total	5328	5833	11161
		H3K9me3	D. buzzatii	Overexpressed	2715	2678	5393	0.635711	0.762854
				Underexpressed	2873	2887	5760
				Total	5588	5565	11153
			D. koepferae	Overexpressed	2621	2671	5292	0.969746	0.969746
				Underexpressed	2900	2961	5861
				Total	5521	5632	11153
		H3K27me3	D. buzzatii	Overexpressed	2721	2674	5395	0.595875	0.762854
				Underexpressed	2878	2886	5764
				Total	5599	5560	11159
			D. koepferae	Overexpressed	2462	2837	5299	0.0774964	0.154993
				Underexpressed	2821	3039	5860
				Total	5283	5876	11159
	TE families	H3K4me3	D. buzzatii	Overexpressed	96	62	158	2.67301e-05	8.02E-05 ***
				Underexpressed	129	192	321
				Total	225	254	479
			D. koepferae	Overexpressed	155	25	180	0.790136	0.790136
				Underexpressed	254	45	299
				Total	409	70	479
		H3K9me3	D. buzzatii	Overexpressed	85	76	161	7.23157e-05	1.37E-04 ***
				Underexpressed	106	210	316
				Total	191	286	477
			D. koepferae	Overexpressed	109	71	180	4.75775e-13	2.85E-12 ***
				Underexpressed	80	217	297
				Total	189	288	477
		H3K27me3	D. buzzatii	Overexpressed	75	86	161	0.00187713	2.25E-03 **
				Underexpressed	103	222	325
				Total	178	308	486
			D. koepferae	Overexpressed	158	28	186	9.14299e-05	1.37E-04 ***
				Underexpressed	208	92	300
				Total	366	120	486

## Sheet: Table S9
	Table S9: Linear Model					Significance: ***p < 0.001
	Linear relationship between chromatin marks in TE families
		General statistics			Effect of each LM component
		Formula	Adjusted r-squared	p-value	Components of LM	Size effect	p-value
	D. buzzatii	H3K4me3 ~ H3K9me3	0.4415	< 2.2E-16 ***	Intercept	-0.1382	2.16E-05 ***
					H3K9me3	0.95949	< 2E-16 ***
		H3K4me3 ~ H3K27me3	0.4989	< 2.2E-16 ***	Intercept	-0.22677	8.09E-13 ***
					H3K27me3	1.18297	< 2E-16 ***
	D. koepferae	H3K4me3 ~ H3K9me3	0.09083	1.669E-15 ***	Intercept	-1.04727	< 2E-16 ***
					H3K9me3	0.44475	1.67E-15 ***
		H3K4me3 ~ H3K27me3	0.2583	< 2.2E-16 ***	Intercept	-0.6196	< 2E-16 ***
					H3K27me3	0.83423	< 2E-16 ***
		* Intercept: expected mean value of Y when all X=0

## Sheet: Table S10
	Table S10. Regulatory divergence between parental species					Significance: *p < 0.05
	Table of the numbers of genes included in each regulatory divergence class and their percentage, and Two proportion Z-test to compare the number of genes with cis- and trans-regulatory divergence.
	Regulatory divergence classes	Number of genes	Percentage	Two Proportion Z-Test cis- vs trans-regulatory classes
	Trans-regulatory divergence	499	6.82813	Z-score	Associated p-value
	Cis-regulatory divergence	456	6.23974	1.9678	4.91E-02 *
	Cis- + trans-	265	3.62616
	Cis- x trans-	38	0.519978
	Compensatory	716	9.79748
	Ambiguous	1121	15.3394
	Conserved	4213	57.6492
	Total	7308	100

[truncated: 3 more sheets: Table S11, Table S12, Table S13]
