# Supplementary material for: High Stability of the Epigenome in Drosophila Interspecific Hybrids
Source: Genome Biol Evol. 2022 Feb 10;14(2):evac024. doi: 10.1093/gbe/evac024 (PMC8872975; doi:10.1093/gbe/evac024)
Supplement: evac024_Supplementary_Data [file evac024_supplementary_data.zip › Supplementary file 2.xlsx]

## Sheet: GeneOntology
	Supplementary file 2: Enriched Gene Ontology terms
	Significant Gene Ontologies in comparison to at least one parental specie (white p-values). Grey p-values are not considered significant and green rows are significant in comparison to both parental species.
	Expression in hybrids	GO ID	GO summary explanation	Fisher's p-value for D. buzzatii	Fisher's p-value for D. koepferae
	Underexpressed genes in hybrids in comparison to the parental species	GO:0001746	Bolwig's organ morphogenesis	0.18776	0.01566
		GO:0002052	positive regulation of neuroblast prolif...	0.00567	0.05197
		GO:0007156	homophilic cell adhesion via plasma memb...	0.00055	0.0005
		GO:0007157	heterophilic cell-cell adhesion via plas...	0.18776	0.01566
		GO:0007254	JNK cascade	0.13833	0.00022
		GO:0007275	multicellular organism development	0.00086	0.05831
		GO:0007304	chorion-containing eggshell formation	1.6e-08	1.6e-05
		GO:0007305	vitelline membrane formation involved in...	1.1e-06	4.2e-05
		GO:0007313	maternal specification of dorsal/ventral...	2.5e-05	0.08373
		GO:0007343	egg activation	0.01181	1
		GO:0007414	axonal defasciculation	0.13801	0.00775
		GO:0007503	fat body development	0.00803	0.00239
		GO:0007516	hemocyte development	0.01181	0.16049
		GO:0008258	head involution	0.00194	0.10197
		GO:0008340	determination of adult lifespan	0.00763	0.31033
		GO:0008406	gonad development	0.01205	0.01145
		GO:0008584	male gonad development	0.01181	0.0114
		GO:0009792	embryo development ending in birth or eg...	0.01995	0.01971
		GO:0010025	wax biosynthetic process	0.00124	0.02049
		GO:0010862	positive regulation of pathway-restricte...	0.00491	0.00474
		GO:0016042	lipid catabolic process	0.0339	0.00173
		GO:0016336	establishment or maintenance of polarity...	0.00803	0.00775
		GO:0016339	calcium-dependent cell-cell adhesion via...	0.00341	0.00324
		GO:0030198	extracellular matrix organization	0.00507	0.30357
		GO:0034334	adherens junction maintenance	0.01181	0.16049
		GO:0034446	substrate adhesion-dependent cell spread...	0.01622	0.01566
		GO:0035332	positive regulation of hippo signaling	0.00863	0.06741
		GO:0035336	long-chain fatty-acyl-CoA metabolic proc...	0.00181	0.02585
		GO:0042981	regulation of apoptotic process	0.1136	0.01852
		GO:0044331	cell-cell adhesion mediated by cadherin	0.00181	0.00172
		GO:0045167	asymmetric protein localization involved...	0.34043	0.00671
		GO:0045176	apical protein localization	0.18776	0.01566
		GO:0045571	negative regulation of imaginal disc gro...	0.00041	0.05197
		GO:0046672	positive regulation of compound eye reti...	0.00803	1
		GO:0046843	dorsal appendage formation	0.02008	0.0189
		GO:0055013	cardiac muscle cell development	0.08524	0.00241
		GO:0055085	transmembrane transport	0.00367	0.00893
		GO:0061060	negative regulation of peptidoglycan rec...	0.00567	0.05197
		GO:1900074	negative regulation of neuromuscular syn...	0.11201	0.00474
	Overexpressed genes in hybrids in comparison to the parental species	GO:0006036	cuticle chitin catabolic process	0.0152	1
		GO:0008039	synaptic target recognition	0.0182	1
		GO:0009609	response to symbiotic bacterium	1	0.01383
		GO:0018990	ecdysis, chitin-based cuticle	0.0137	1
		GO:0019310	inositol catabolic process	0.0152	1
		GO:0019853	L-ascorbic acid biosynthetic process	0.0152	1
		GO:0032499	detection of peptidoglycan	1	0.01383
		GO:0033345	asparagine catabolic process via L-aspar...	1	0.01383
		GO:0034435	cholesterol esterification	0.0152	1
		GO:0035025	positive regulation of Rho protein signa...	0.0077	1
		GO:0035294	determination of wing disc primordium	1	0.01383
		GO:0035694	mitochondrial protein catabolic process	0.0152	0.01383
		GO:0035695	mitophagy by induced vacuole formation	0.0152	0.01383
		GO:0048150	behavioral response to ether	0.0152	1
		GO:0055114	oxidation-reduction process	0.0399	0.00062
		GO:0070073	clustering of voltage-gated calcium chan...	0.0152	1
		GO:0070413	trehalose metabolism in response to stre...	0.0152	1
		GO:0070899	mitochondrial tRNA wobble uridine modifi...	0.0152	1
		GO:0071938	vitamin A transport	0.0152	1
		GO:0097118	neuroligin clustering involved in postsy...	0.0152	1
		GO:0140300	serine import into mitochondrion	1	0.01383
		GO:1903006	positive regulation of protein K63-linke...	0.0152	1
