# Supplementary material for: High Stability of the Epigenome in Drosophila Interspecific Hybrids
Source: Genome Biol Evol. 2022 Feb 10;14(2):evac024. doi: 10.1093/gbe/evac024 (PMC8872975; doi:10.1093/gbe/evac024)
Supplement: evac024_Supplementary_Data [file evac024_supplementary_data.zip › Supplementary file 4.xlsx]

## Sheet: Alignment_inputChIPSeq
	Percentage of alignment of the input with the transcriptome
	Percentage of alignment between the transcriptome of D. buzzatii and D. koepferae and the ChIPseq inputs
		ChIPseq inputs
		D. buzzati A	D. buzzati B	Hybrids A	Hybrids B	D. koepferae A	D. koepferae B
	D. buzzatii transcriptome	0.3143	0.3356	0.3282	0.3081	0.3621	0.3628
	D. koepferae transcriptome	0.2927	0.3176	0.3418	0.3215	0.4036	0.4038

## Sheet: Nucleotide_Divergence
	Nucleotide divergence of 40 genes in D. buzzati vs D. koepferae
	Number of differences and distance using the Jukes-Cantor model of 40 randomly selected genes.
	Gene	Nº of differences	Jukes-Cantor model
	TRINITY_DN6741_c0_g1	0	0
	TRINITY_DN4937_c5_g1	0	0
	TRINITY_DN4394_c2_g1	0	0
	TRINITY_DN3936_c3_g1	0	0
	TRINITY_DN33366_c0_g1	0	0
	TRINITY_DN3272_c5_g2	0	0
	TRINITY_DN32714_c0_g1	0	0
	TRINITY_DN32055_c0_g1	0	0
	TRINITY_DN26642_c0_g1	0	0
	TRINITY_DN25744_c0_g1	0	0
	TRINITY_DN22061_c0_g1	0	0
	TRINITY_DN19973_c0_g1	0	0
	TRINITY_DN19240_c0_g1	0	0
	TRINITY_DN17550_c0_g3	0	0
	TRINITY_DN16569_c2_g1	0	0
	TRINITY_DN13618_c0_g1	0	0
	TRINITY_DN10041_c0_g1	0	0
	TRINITY_DN10014_c0_g1	0	0
	TRINITY_DN21508_c0_g1	0	0
	TRINITY_DN12521_c0_g1	0	0
	TRINITY_DN14225_c0_g3	0	0
	TRINITY_DN14427_c0_g1	0	0
	TRINITY_DN16326_c0_g1	0	0
	TRINITY_DN19343_c5_g1	0	0
	TRINITY_DN19880_c1_g1	0	0
	TRINITY_DN23959_c0_g1	0	0
	TRINITY_DN29_c3_g1	0	0
	TRINITY_DN8582_c3_g1	0	0
	TRINITY_DN30718_c0_g1	0	0
	TRINITY_DN3819_c0_g1	5	0.00182
	TRINITY_DN1970_c4_g1	2	0.00255
	TRINITY_DN10722_c0_g1	1	0.00346
	TRINITY_DN266_c12_g1	1	0.00499
	TRINITY_DN3116_c2_g1	5	0.00563
	TRINITY_DN515_c0_g1	81	0.00783
	TRINITY_DN16064_c0_g1	8	0.0083
	TRINITY_DN2626_c0_g1	12	0.00939
	TRINITY_DN3536_c0_g1	205	0.0119
	TRINITY_DN369_c3_g1	23	0.0241
	TRINITY_DN1362_c0_g1	28	0.0265
	Average	9.275	0.00266175
